# Supplementary material for: Differentiating Drosophila female germ cells initiate Polycomb silencing by regulating PRC2-interacting proteins
Source: eLife. 2020 Aug 10;9:e56922. doi: 10.7554/eLife.56922 (PMC7438113; doi:10.7554/eLife.56922)
Supplement: Figure 6—source data 1. [file elife-56922-fig6-data1.txt]

UAS-RNAi	Antibody	Raw_mean_pixel_intensity	Mean_E(z)RNAi_intensity_(background)	Raw_minus_background	Mean_of_largest_sample_(wRNAi_or_PclRNAi)	Percent_of_mean_of_largest_sample_(final_plotted)
control_(w)	H3K27me3	40	5.454545455	34.54545455	53.02164502	65.15349445
control_(w)	H3K27me3	39	5.454545455	33.54545455	53.02164502	63.26747224
control_(w)	H3K27me3	57	5.454545455	51.54545455	53.02164502	97.21587198
control_(w)	H3K27me3	47	5.454545455	41.54545455	53.02164502	78.3556499
control_(w)	H3K27me3	42	5.454545455	36.54545455	53.02164502	68.92553886
control_(w)	H3K27me3	54	5.454545455	48.54545455	53.02164502	91.55780536
control_(w)	H3K27me3	49	5.454545455	43.54545455	53.02164502	82.12769432
control_(w)	H3K27me3	47	5.454545455	41.54545455	53.02164502	78.3556499
control_(w)	H3K27me3	41	5.454545455	35.54545455	53.02164502	67.03951666
control_(w)	H3K27me3	78	5.454545455	72.54545455	53.02164502	136.8223383
control_(w)	H3K27me3	79	5.454545455	73.54545455	53.02164502	138.7083605
control_(w)	H3K27me3	69	5.454545455	63.54545455	53.02164502	119.8481385
control_(w)	H3K27me3	84	5.454545455	78.54545455	53.02164502	148.1384716
control_(w)	H3K27me3	73	5.454545455	67.54545455	53.02164502	127.3922273
control_(w)	H3K27me3	60	5.454545455	54.54545455	53.02164502	102.8739386
control_(w)	H3K27me3	55	5.454545455	49.54545455	53.02164502	93.44382756
control_(w)	H3K27me3	41	5.454545455	35.54545455	53.02164502	67.03951666
control_(w)	H3K27me3	66	5.454545455	60.54545455	53.02164502	114.1900718
control_(w)	H3K27me3	69	5.454545455	63.54545455	53.02164502	119.8481385
control_(w)	H3K27me3	56	5.454545455	50.54545455	53.02164502	95.32984977
control_(w)	H3K27me3	82	5.454545455	76.54545455	53.02164502	144.3664272
Pcl	H3K27me3	28	5.454545455	22.54545455	53.02164502	42.52122796
Pcl	H3K27me3	25	5.454545455	19.54545455	53.02164502	36.86316133
Pcl	H3K27me3	28	5.454545455	22.54545455	53.02164502	42.52122796
Pcl	H3K27me3	34	5.454545455	28.54545455	53.02164502	53.8373612
Pcl	H3K27me3	23	5.454545455	17.54545455	53.02164502	33.09111692
Pcl	H3K27me3	29	5.454545455	23.54545455	53.02164502	44.40725016
Pcl	H3K27me3	26	5.454545455	20.54545455	53.02164502	38.74918354
Pcl	H3K27me3	29	5.454545455	23.54545455	53.02164502	44.40725016
Pcl	H3K27me3	29	5.454545455	23.54545455	53.02164502	44.40725016
Pcl	H3K27me3	32	5.454545455	26.54545455	53.02164502	50.06531679
Pcl	H3K27me3	23	5.454545455	17.54545455	53.02164502	33.09111692
Pcl	H3K27me3	34	5.454545455	28.54545455	53.02164502	53.8373612
E(z)	H3K27me3	6	5.454545455	0.545454545	53.02164502	1.028739386
E(z)	H3K27me3	5	5.454545455	-0.454545455	53.02164502	-0.857282822
E(z)	H3K27me3	7	5.454545455	1.545454545	53.02164502	2.914761594
E(z)	H3K27me3	6	5.454545455	0.545454545	53.02164502	1.028739386
E(z)	H3K27me3	7	5.454545455	1.545454545	53.02164502	2.914761594
E(z)	H3K27me3	5	5.454545455	-0.454545455	53.02164502	-0.857282822
E(z)	H3K27me3	5	5.454545455	-0.454545455	53.02164502	-0.857282822
E(z)	H3K27me3	4	5.454545455	-1.454545455	53.02164502	-2.743305029
E(z)	H3K27me3	5	5.454545455	-0.454545455	53.02164502	-0.857282822
E(z)	H3K27me3	5	5.454545455	-0.454545455	53.02164502	-0.857282822
E(z)	H3K27me3	5	5.454545455	-0.454545455	53.02164502	-0.857282822
control_(w)	H3K27me2	80	6.714285714	73.28571429	82.38095238	88.95953757
control_(w)	H3K27me2	87	6.714285714	80.28571429	82.38095238	97.4566474
control_(w)	H3K27me2	88	6.714285714	81.28571429	82.38095238	98.67052023
control_(w)	H3K27me2	78	6.714285714	71.28571429	82.38095238	86.53179191
control_(w)	H3K27me2	84	6.714285714	77.28571429	82.38095238	93.8150289
control_(w)	H3K27me2	63	6.714285714	56.28571429	82.38095238	68.32369942
control_(w)	H3K27me2	78	6.714285714	71.28571429	82.38095238	86.53179191
control_(w)	H3K27me2	48	6.714285714	41.28571429	82.38095238	50.11560694
control_(w)	H3K27me2	52	6.714285714	45.28571429	82.38095238	54.97109827
control_(w)	H3K27me2	76	6.714285714	69.28571429	82.38095238	84.10404624
control_(w)	H3K27me2	66	6.714285714	59.28571429	82.38095238	71.96531792
control_(w)	H3K27me2	50	6.714285714	43.28571429	82.38095238	52.5433526
control_(w)	H3K27me2	66	6.714285714	59.28571429	82.38095238	71.96531792
control_(w)	H3K27me2	58	6.714285714	51.28571429	82.38095238	62.25433526
control_(w)	H3K27me2	71	6.714285714	64.28571429	82.38095238	78.03468208
control_(w)	H3K27me2	70	6.714285714	63.28571429	82.38095238	76.82080925
control_(w)	H3K27me2	62	6.714285714	55.28571429	82.38095238	67.10982659
control_(w)	H3K27me2	59	6.714285714	52.28571429	82.38095238	63.46820809
control_(w)	H3K27me2	34	6.714285714	27.28571429	82.38095238	33.12138728
control_(w)	H3K27me2	47	6.714285714	40.28571429	82.38095238	48.9017341
control_(w)	H3K27me2	40	6.714285714	33.28571429	82.38095238	40.40462428
control_(w)	H3K27me2	85	6.714285714	78.28571429	82.38095238	95.02890173
control_(w)	H3K27me2	76	6.714285714	69.28571429	82.38095238	84.10404624
control_(w)	H3K27me2	65	6.714285714	58.28571429	82.38095238	70.75144509
control_(w)	H3K27me2	75	6.714285714	68.28571429	82.38095238	82.89017341
control_(w)	H3K27me2	61	6.714285714	54.28571429	82.38095238	65.89595376
Pcl	H3K27me2	86	6.714285714	79.28571429	82.38095238	96.24277457
Pcl	H3K27me2	97	6.714285714	90.28571429	82.38095238	109.5953757
Pcl	H3K27me2	80	6.714285714	73.28571429	82.38095238	88.95953757
Pcl	H3K27me2	106	6.714285714	99.28571429	82.38095238	120.5202312
Pcl	H3K27me2	90	6.714285714	83.28571429	82.38095238	101.0982659
Pcl	H3K27me2	98	6.714285714	91.28571429	82.38095238	110.8092486
Pcl	H3K27me2	98	6.714285714	91.28571429	82.38095238	110.8092486
Pcl	H3K27me2	82	6.714285714	75.28571429	82.38095238	91.38728324
Pcl	H3K27me2	77	6.714285714	70.28571429	82.38095238	85.31791908
Pcl	H3K27me2	69	6.714285714	62.28571429	82.38095238	75.60693642
Pcl	H3K27me2	79	6.714285714	72.28571429	82.38095238	87.74566474
Pcl	H3K27me2	68	6.714285714	61.28571429	82.38095238	74.39306358
Pcl	H3K27me2	93	6.714285714	86.28571429	82.38095238	104.7398844
Pcl	H3K27me2	109	6.714285714	102.2857143	82.38095238	124.1618497
Pcl	H3K27me2	96	6.714285714	89.28571429	82.38095238	108.3815029
Pcl	H3K27me2	98	6.714285714	91.28571429	82.38095238	110.8092486
Pcl	H3K27me2	106	6.714285714	99.28571429	82.38095238	120.5202312
Pcl	H3K27me2	96	6.714285714	89.28571429	82.38095238	108.3815029
Pcl	H3K27me2	96	6.714285714	89.28571429	82.38095238	108.3815029
Pcl	H3K27me2	71	6.714285714	64.28571429	82.38095238	78.03468208
Pcl	H3K27me2	76	6.714285714	69.28571429	82.38095238	84.10404624
E(z)	H3K27me2	6	6.714285714	-0.714285714	82.38095238	-0.867052023
E(z)	H3K27me2	5	6.714285714	-1.714285714	82.38095238	-2.080924855
E(z)	H3K27me2	7	6.714285714	0.285714286	82.38095238	0.346820809
E(z)	H3K27me2	7	6.714285714	0.285714286	82.38095238	0.346820809
E(z)	H3K27me2	4	6.714285714	-2.714285714	82.38095238	-3.294797688
E(z)	H3K27me2	4	6.714285714	-2.714285714	82.38095238	-3.294797688
E(z)	H3K27me2	6	6.714285714	-0.714285714	82.38095238	-0.867052023
E(z)	H3K27me2	9	6.714285714	2.285714286	82.38095238	2.774566474
E(z)	H3K27me2	9	6.714285714	2.285714286	82.38095238	2.774566474
E(z)	H3K27me2	11	6.714285714	4.285714286	82.38095238	5.202312139
E(z)	H3K27me2	6	6.714285714	-0.714285714	82.38095238	-0.867052023
E(z)	H3K27me2	7	6.714285714	0.285714286	82.38095238	0.346820809
E(z)	H3K27me2	6	6.714285714	-0.714285714	82.38095238	-0.867052023
E(z)	H3K27me2	7	6.714285714	0.285714286	82.38095238	0.346820809
control_(w)	H3K27me1	2475	2180.461538	294.5384615	3268.658462	9.010989218
control_(w)	H3K27me1	2236	2180.461538	55.53846154	3268.658462	1.699120976
control_(w)	H3K27me1	2579	2180.461538	398.5384615	3268.658462	12.19272268
control_(w)	H3K27me1	2714	2180.461538	533.5384615	3268.658462	16.32285746
control_(w)	H3K27me1	1689	2180.461538	-491.4615385	3268.658462	-15.03557329
control_(w)	H3K27me1	2363	2180.461538	182.5384615	3268.658462	5.584507029
control_(w)	H3K27me1	2362	2180.461538	181.5384615	3268.658462	5.553913438
control_(w)	H3K27me1	3010	2180.461538	829.5384615	3268.658462	25.37856039
control_(w)	H3K27me1	2653	2180.461538	472.5384615	3268.658462	14.45664841
control_(w)	H3K27me1	1845	2180.461538	-335.4615385	3268.658462	-10.26297309
control_(w)	H3K27me1	2443	2180.461538	262.5384615	3268.658462	8.031994307
control_(w)	H3K27me1	2408	2180.461538	227.5384615	3268.658462	6.961218623
control_(w)	H3K27me1	2449	2180.461538	268.5384615	3268.658462	8.215555853
control_(w)	H3K27me1	2265	2180.461538	84.53846154	3268.658462	2.586335114
control_(w)	H3K27me1	2569	2180.461538	388.5384615	3268.658462	11.88678677
control_(w)	H3K27me1	2576	2180.461538	395.5384615	3268.658462	12.10094191
control_(w)	H3K27me1	2680	2180.461538	499.5384615	3268.658462	15.28267537
Pcl	H3K27me1	5300	2180.461538	3119.538462	3268.658462	95.43788371
Pcl	H3K27me1	6577	2180.461538	4396.538462	3268.658462	134.5058994
Pcl	H3K27me1	5894	2180.461538	3713.538462	3268.658462	113.6104768
Pcl	H3K27me1	4864	2180.461538	2683.538462	3268.658462	82.09907805
Pcl	H3K27me1	6406	2180.461538	4225.538462	3268.658462	129.2743953
Pcl	H3K27me1	4209	2180.461538	2028.538462	3268.658462	62.06027596
Pcl	H3K27me1	5213	2180.461538	3032.538462	3268.658462	92.7762413
Pcl	H3K27me1	5810	2180.461538	3629.538462	3268.658462	111.0406151
Pcl	H3K27me1	5230	2180.461538	3049.538462	3268.658462	93.29633235
Pcl	H3K27me1	4888	2180.461538	2707.538462	3268.658462	82.83332423
Pcl	H3K27me1	4719	2180.461538	2538.538462	3268.658462	77.66300736
Pcl	H3K27me1	5033	2180.461538	2852.538462	3268.658462	87.26939492
Pcl	H3K27me1	4799	2180.461538	2618.538462	3268.658462	80.11049464
Pcl	H3K27me1	7894	2180.461538	5713.538462	3268.658462	174.7976587
Pcl	H3K27me1	7034	2180.461538	4853.538462	3268.658462	148.4871705
Pcl	H3K27me1	5916	2180.461538	3735.538462	3268.658462	114.2835358
Pcl	H3K27me1	4345	2180.461538	2164.538462	3268.658462	66.22100434
Pcl	H3K27me1	5432	2180.461538	3251.538462	3268.658462	99.47623772
Pcl	H3K27me1	5634	2180.461538	3453.538462	3268.658462	105.6561431
Pcl	H3K27me1	4948	2180.461538	2767.538462	3268.658462	84.66893969
Pcl	H3K27me1	4809	2180.461538	2628.538462	3268.658462	80.41643055
Pcl	H3K27me1	5462	2180.461538	3281.538462	3268.658462	100.3940455
Pcl	H3K27me1	5519	2180.461538	3338.538462	3268.658462	102.1378801
Pcl	H3K27me1	4737	2180.461538	2556.538462	3268.658462	78.213692
Pcl	H3K27me1	5556	2180.461538	3375.538462	3268.658462	103.269843
E(z)	H3K27me1	1873	2180.461538	-307.4615385	3268.658462	-9.406352547
E(z)	H3K27me1	2162	2180.461538	-18.46153846	3268.658462	-0.564804756
E(z)	H3K27me1	2033	2180.461538	-147.4615385	3268.658462	-4.511377992
E(z)	H3K27me1	2198	2180.461538	17.53846154	3268.658462	0.536564519
E(z)	H3K27me1	2453	2180.461538	272.5384615	3268.658462	8.337930216
E(z)	H3K27me1	2225	2180.461538	44.53846154	3268.658462	1.362591475
E(z)	H3K27me1	2459	2180.461538	278.5384615	3268.658462	8.521491762
E(z)	H3K27me1	1664	2180.461538	-516.4615385	3268.658462	-15.80041306
E(z)	H3K27me1	1951	2180.461538	-229.4615385	3268.658462	-7.020052452
E(z)	H3K27me1	2144	2180.461538	-36.46153846	3268.658462	-1.115489394
E(z)	H3K27me1	2391	2180.461538	210.5384615	3268.658462	6.441127576
E(z)	H3K27me1	2494	2180.461538	313.5384615	3268.658462	9.592267446
E(z)	H3K27me1	2299	2180.461538	118.5384615	3268.658462	3.626517207
