# Supplementary material for: Differentiating Drosophila female germ cells initiate Polycomb silencing by regulating PRC2-interacting proteins
Source: eLife. 2020 Aug 10;9:e56922. doi: 10.7554/eLife.56922 (PMC7438113; doi:10.7554/eLife.56922)
Supplement: Figure 6—source data 2. [file elife-56922-fig6-data2.txt]

GSC_hsGFP_induction	GLKD	insertion_line
1693	w	Blimp-1
1374	w	Blimp-1
1912	w	Blimp-1
1698	w	Blimp-1
1439	w	Blimp-1
897	w	Blimp-1
1014	w	Blimp-1
1876	w	Blimp-1
1645	w	Blimp-1
1925	w	Blimp-1
1530	w	Blimp-1
1420	w	Blimp-1
2585	w	Blimp-1
1265	w	Blimp-1
2600	w	Blimp-1
2079	w	Blimp-1
1985	w	Blimp-1
1793	w	Blimp-1
1922	w	Blimp-1
1651	w	Blimp-1
1386	w	Blimp-1
2089	w	Blimp-1
1170	pcl	Blimp-1
698	pcl	Blimp-1
1010	pcl	Blimp-1
1054	pcl	Blimp-1
971	pcl	Blimp-1
1157	pcl	Blimp-1
1199	pcl	Blimp-1
554	pcl	Blimp-1
1120	pcl	Blimp-1
1264	pcl	Blimp-1
1336	pcl	Blimp-1
1019	pcl	Blimp-1
972	pcl	Blimp-1
1570	pcl	Blimp-1
1304	pcl	Blimp-1
1016	pcl	Blimp-1
1293	pcl	Blimp-1
1684	ez	Blimp-1
1778	ez	Blimp-1
1609	ez	Blimp-1
1836	ez	Blimp-1
1891	ez	Blimp-1
1103	ez	Blimp-1
1260	ez	Blimp-1
2186	w	bab2
1805	w	bab2
2481	w	bab2
2371	w	bab2
1609	w	bab2
1996	w	bab2
1770	w	bab2
1808	w	bab2
2209	w	bab2
2618	w	bab2
2614	w	bab2
1617	w	bab2
2129	w	bab2
2239	w	bab2
2773	w	bab2
2788	w	bab2
2401	w	bab2
2080	w	bab2
1191	pcl	bab2
1683	pcl	bab2
1529	pcl	bab2
1008	pcl	bab2
1808	pcl	bab2
1625	pcl	bab2
1519	pcl	bab2
2432	pcl	bab2
1458	pcl	bab2
3144	ez	bab2
3067	ez	bab2
3227	ez	bab2
2856	ez	bab2
2739	ez	bab2
2910	ez	bab2
3273	ez	bab2
2020	ez	bab2
2386	ez	bab2
2544	ez	bab2
2558	ez	bab2
1879	ez	bab2
2073	ez	bab2
2577	ez	bab2
2313	ez	bab2
2570	w	pb_1
2619	w	pb_1
2354	w	pb_1
2787	w	pb_1
3987	w	pb_1
2667	w	pb_1
3901	w	pb_1
3434	w	pb_1
3526	w	pb_1
3514	w	pb_1
3713	w	pb_1
2948	w	pb_1
1320	pcl	pb_1
1471	pcl	pb_1
1113	pcl	pb_1
1878	pcl	pb_1
2227	pcl	pb_1
1899	pcl	pb_1
2299	pcl	pb_1
1925	pcl	pb_1
2800	pcl	pb_1
2277	pcl	pb_1
1828	pcl	pb_1
1219	pcl	pb_1
970	pcl	pb_1
2125	pcl	pb_1
2600	ez	pb_1
2460	ez	pb_1
3233	ez	pb_1
3394	ez	pb_1
3323	ez	pb_1
2630	ez	pb_1
3919	ez	pb_1
3770	ez	pb_1
2706	ez	pb_1
1268	w	pb_2
2316	w	pb_2
1833	w	pb_2
1635	w	pb_2
1261	w	pb_2
1818	w	pb_2
1634	w	pb_2
1362	w	pb_2
1886	w	pb_2
1991	w	pb_2
1942	w	pb_2
1827	w	pb_2
1470	w	pb_2
3054	w	pb_2
1657	w	pb_2
1826	w	pb_2
1438	w	pb_2
1366	w	pb_2
1448	w	pb_2
1720	w	pb_2
1827	pcl	pb_2
1186	pcl	pb_2
1044	pcl	pb_2
2044	pcl	pb_2
1688	pcl	pb_2
993	pcl	pb_2
1214	pcl	pb_2
1536	pcl	pb_2
1312	pcl	pb_2
1276	pcl	pb_2
1297	pcl	pb_2
1096	pcl	pb_2
1218	pcl	pb_2
1151	pcl	pb_2
1516	pcl	pb_2
1011	pcl	pb_2
1374	pcl	pb_2
1444	ez	pb_2
2041	ez	pb_2
2268	ez	pb_2
2463	ez	pb_2
1536	ez	pb_2
1304	ez	pb_2
2241	ez	pb_2
2285	ez	pb_2
1602	ez	pb_2
1194	ez	pb_2
1510	ez	pb_2
2134	ez	pb_2
2070	ez	pb_2
1094	ez	pb_2
2444	ez	pb_2
2737	ez	pb_2
1158	w	Blimp-1_en
1482	w	Blimp-1_en
1826	w	Blimp-1_en
1798	w	Blimp-1_en
1162	w	Blimp-1_en
1459	w	Blimp-1_en
1394	w	Blimp-1_en
1943	w	Blimp-1_en
1559	w	Blimp-1_en
1582	w	Blimp-1_en
1789	w	Blimp-1_en
1327	w	Blimp-1_en
1855	w	Blimp-1_en
1817	w	Blimp-1_en
1385	w	Blimp-1_en
1315	w	Blimp-1_en
1703	w	Blimp-1_en
1176	w	Blimp-1_en
1666	w	Blimp-1_en
1484	w	Blimp-1_en
1328	w	Blimp-1_en
1262	w	Blimp-1_en
1461	w	Blimp-1_en
1192	pcl	Blimp-1_en
1174	pcl	Blimp-1_en
851	pcl	Blimp-1_en
1019	pcl	Blimp-1_en
1389	pcl	Blimp-1_en
1274	pcl	Blimp-1_en
1329	pcl	Blimp-1_en
1065	pcl	Blimp-1_en
1246	pcl	Blimp-1_en
1101	pcl	Blimp-1_en
2229	ez	Blimp-1_en
1149	ez	Blimp-1_en
1583	ez	Blimp-1_en
1786	ez	Blimp-1_en
2401	ez	Blimp-1_en
2072	ez	Blimp-1_en
1181	ez	Blimp-1_en
2105	ez	Blimp-1_en
1529	ez	Blimp-1_en
1584	ez	Blimp-1_en
1254	ez	Blimp-1_en
1979	ez	Blimp-1_en
1369	w	rn
1136	w	rn
1350	w	rn
1552	w	rn
2091	w	rn
2644	w	rn
2757	w	rn
1111	w	rn
1654	w	rn
1388	w	rn
1367	w	rn
1571	w	rn
1306	w	rn
1131	w	rn
1681	w	rn
994	w	rn
1193	w	rn
1006	w	rn
2744	w	rn
2016	w	rn
1268	pcl	rn
1079	pcl	rn
1031	pcl	rn
1895	pcl	rn
1561	pcl	rn
2186	pcl	rn
1489	pcl	rn
1749	pcl	rn
1871	pcl	rn
1527	pcl	rn
976	pcl	rn
1039	pcl	rn
1233	pcl	rn
1564	pcl	rn
1233	pcl	rn
2260	pcl	rn
1910	pcl	rn
1668	pcl	rn
1761	ez	rn
1626	ez	rn
1773	ez	rn
1741	ez	rn
1645	ez	rn
1408	ez	rn
1388	ez	rn
998	ez	rn
1022	ez	rn
1352	ez	rn
1494	ez	rn
2102	ez	rn
1943	ez	rn
2877	ez	rn
2081	ez	rn
2172	w	klu
2073	w	klu
2317	w	klu
2215	w	klu
2932	w	klu
2854	w	klu
2552	w	klu
2706	w	klu
2336	w	klu
1744	w	klu
1464	pcl	klu
2183	pcl	klu
1659	pcl	klu
2291	pcl	klu
2424	pcl	klu
2261	pcl	klu
2899	pcl	klu
2462	pcl	klu
1596	pcl	klu
1941	pcl	klu
1799	ez	klu
1870	ez	klu
1580	ez	klu
1608	ez	klu
2070	ez	klu
2023	ez	klu
2257	ez	klu
2210	ez	klu
3138	ez	klu
2351	ez	klu
1908	ez	klu
2095	ez	klu
2150	ez	klu
2805	ez	klu
2321	ez	klu
2162	ez	klu
2455	w	bxc
1781	w	bxc
3995	w	bxc
2692	w	bxc
1744	w	bxc
1618	w	bxc
1471	w	bxc
2337	w	bxc
1856	w	bxc
1553	w	bxc
1386	w	bxc
1626	w	bxc
1867	w	bxc
1913	w	bxc
2368	w	bxc
1800	w	bxc
1989	w	bxc
1632	w	bxc
1711	w	bxc
1904	w	bxc
1098	pcl	bxc
1598	pcl	bxc
1572	pcl	bxc
1484	pcl	bxc
1050	pcl	bxc
1094	pcl	bxc
1180	pcl	bxc
1330	pcl	bxc
760	pcl	bxc
2748	ez	bxc
2125	ez	bxc
2085	ez	bxc
2644	ez	bxc
2596	ez	bxc
2167	ez	bxc
2104	ez	bxc
2093	ez	bxc
3051	ez	bxc
1977	ez	bxc
2294	ez	bxc
2273	ez	bxc
4711	w	antp
2568	w	antp
2673	w	antp
2307	w	antp
4028	w	antp
4600	w	antp
2468	w	antp
2724	w	antp
1695	w	antp
1935	w	antp
1871	w	antp
2205	w	antp
2794	w	antp
1985	w	antp
1889	pcl	antp
1748	pcl	antp
3548	pcl	antp
2786	pcl	antp
2291	pcl	antp
1659	pcl	antp
2423	pcl	antp
2941	pcl	antp
1855	pcl	antp
1682	pcl	antp
2154	pcl	antp
2031	pcl	antp
1783	pcl	antp
1222	pcl	antp
1854	pcl	antp
2370	ez	antp
2690	ez	antp
3873	ez	antp
2067	ez	antp
3134	ez	antp
3614	ez	antp
2479	ez	antp
3553	ez	antp
3264	ez	antp
2947	ez	antp
2791	ez	antp
3178	ez	antp
2026	ez	antp
4101	ez	antp
3350	ez	antp
2557	ez	antp
2513	ez	antp
2708	ez	antp
1919.5	w	ets98B
1824.5	w	ets98B
1238.5	w	ets98B
1245.5	w	ets98B
1919.5	w	ets98B
1688.5	w	ets98B
1580.5	w	ets98B
1416.5	w	ets98B
860.5	w	ets98B
2276.5	w	ets98B
612.5	w	ets98B
1040.5	w	ets98B
2076.5	w	ets98B
1635.5	w	ets98B
1817.5	w	ets98B
817.5	w	ets98B
1281.5	w	ets98B
1272.5	w	ets98B
1330	pcl	ets98B
603	pcl	ets98B
962	pcl	ets98B
753	pcl	ets98B
1013	pcl	ets98B
1402	pcl	ets98B
783	pcl	ets98B
1176	pcl	ets98B
1353	pcl	ets98B
1422	pcl	ets98B
592	pcl	ets98B
694	pcl	ets98B
743	pcl	ets98B
1274	pcl	ets98B
702	pcl	ets98B
922	pcl	ets98B
1174.5	ez	ets98B
1216.5	ez	ets98B
1672.5	ez	ets98B
973.5	ez	ets98B
1432.5	ez	ets98B
1449.5	ez	ets98B
1457.5	ez	ets98B
1213.5	ez	ets98B
2042.5	ez	ets98B
1035.5	ez	ets98B
954.5	ez	ets98B
1490.5	ez	ets98B
1685.5	ez	ets98B
1252.5	ez	ets98B
1857.5	ez	ets98B
1217.5	ez	ets98B
1138.5	ez	ets98B
1886.5	ez	ets98B
1144.5	ez	ets98B
1347.5	ez	ets98B
1308.5	ez	ets98B
1689.5	ez	ets98B
1422.5	ez	ets98B
1439.5	ez	ets98B
1702.5	ez	ets98B
1220.5	ez	ets98B
1255.5	ez	ets98B
1399	w	rbp6
1526	w	rbp6
1317	w	rbp6
1725	w	rbp6
882	w	rbp6
852	w	rbp6
1085	w	rbp6
956	w	rbp6
1402	w	rbp6
1423	w	rbp6
1073	w	rbp6
1032	w	rbp6
845	w	rbp6
1037	w	rbp6
1102	w	rbp6
1015	w	rbp6
1195	w	rbp6
1262	w	rbp6
1186	w	rbp6
1028	w	rbp6
1051	w	rbp6
1056	w	rbp6
1077	w	rbp6
1525	w	rbp6
1029	w	rbp6
1644	w	rbp6
1329	w	rbp6
1117	w	rbp6
1295	w	rbp6
1240	pcl	rbp6
791	pcl	rbp6
991	pcl	rbp6
890	pcl	rbp6
1188	pcl	rbp6
704	pcl	rbp6
377	pcl	rbp6
632	pcl	rbp6
1634	pcl	rbp6
1185	pcl	rbp6
859	pcl	rbp6
758	pcl	rbp6
956	pcl	rbp6
1024	pcl	rbp6
1167	pcl	rbp6
916	pcl	rbp6
786	pcl	rbp6
629	pcl	rbp6
603	pcl	rbp6
715	pcl	rbp6
1147	pcl	rbp6
967	pcl	rbp6
1400	pcl	rbp6
324	pcl	rbp6
776	pcl	rbp6
1037	ez	rbp6
1012	ez	rbp6
1404	ez	rbp6
986	ez	rbp6
1595	ez	rbp6
2054	ez	rbp6
1242	ez	rbp6
1210	ez	rbp6
1447	ez	rbp6
939	ez	rbp6
1376	ez	rbp6
1345	ez	rbp6
1388	ez	rbp6
1461	ez	rbp6
1000	ez	rbp6
1155	ez	rbp6
2372	w	dpr6
1059	w	dpr6
2362	w	dpr6
2486	w	dpr6
2060	w	dpr6
1953	w	dpr6
2132	w	dpr6
2075	w	dpr6
2465	w	dpr6
2053	w	dpr6
2356	w	dpr6
2660	w	dpr6
3031	w	dpr6
2314	w	dpr6
3070	w	dpr6
1778	w	dpr6
1169	pcl	dpr6
761	pcl	dpr6
1182	pcl	dpr6
1738	pcl	dpr6
1248	pcl	dpr6
1210	pcl	dpr6
1054	pcl	dpr6
1328	pcl	dpr6
1351	pcl	dpr6
1091	pcl	dpr6
1328	pcl	dpr6
773	pcl	dpr6
707	pcl	dpr6
1604	pcl	dpr6
1255	pcl	dpr6
877	pcl	dpr6
1550	pcl	dpr6
1713	pcl	dpr6
1504	pcl	dpr6
1612	pcl	dpr6
1264	pcl	dpr6
2007	ez	dpr6
2115	ez	dpr6
2359	ez	dpr6
1732	ez	dpr6
2278	ez	dpr6
2142	ez	dpr6
2317	ez	dpr6
1894	ez	dpr6
2466	ez	dpr6
2098	ez	dpr6
1569	ez	dpr6
1971	ez	dpr6
1911	ez	dpr6
2357	w	e2f
3194	w	e2f
2671	w	e2f
1788	w	e2f
2161	w	e2f
3524	w	e2f
4863	w	e2f
3102	w	e2f
2649	w	e2f
3424	w	e2f
2358	w	e2f
1432	w	e2f
2351	w	e2f
2457	w	e2f
2081	w	e2f
2217	w	e2f
2662	w	e2f
1935	w	e2f
2373	w	e2f
2391	w	e2f
1762	pcl	e2f
4432	pcl	e2f
3066	pcl	e2f
3329	pcl	e2f
2131	pcl	e2f
2094	pcl	e2f
1218	pcl	e2f
3493	pcl	e2f
3265	pcl	e2f
1167	pcl	e2f
2168	pcl	e2f
3346	pcl	e2f
3760	pcl	e2f
2618	ez	e2f
2778	ez	e2f
2437	ez	e2f
2969	ez	e2f
2229	ez	e2f
3278	ez	e2f
2422	ez	e2f
2951	ez	e2f
3608	ez	e2f
3583	ez	e2f
2208	ez	e2f
2907	ez	e2f
2322	ez	e2f
3459	ez	e2f
2363	ez	e2f
2094	ez	e2f
2630	ez	e2f
2016	ez	e2f
3174	ez	e2f
2016	ez	e2f
1777	ez	e2f
2169	ez	e2f
2656	ez	e2f
2234	w	stg
1432	w	stg
1928	w	stg
1880	w	stg
2130	w	stg
1768	w	stg
1120	w	stg
2194	w	stg
1931	w	stg
824	w	stg
1488	w	stg
1381	w	stg
3446	w	stg
2386	w	stg
1261	w	stg
1102	w	stg
2007	w	stg
2589	w	stg
1661	w	stg
1357	w	stg
1224	w	stg
2906	pcl	stg
2905	pcl	stg
1156	pcl	stg
1589	pcl	stg
1296	pcl	stg
1775	pcl	stg
1655	pcl	stg
1275	pcl	stg
2000	pcl	stg
1397	pcl	stg
977	ez	stg
862	ez	stg
1289	ez	stg
1226	ez	stg
1474	ez	stg
3618	ez	stg
1273	ez	stg
1312	ez	stg
1244	ez	stg
1947	ez	stg
2577	ez	stg
3183	ez	stg
2716	ez	stg
1980	ez	stg
2492	ez	stg
1579	ez	stg
1952	ez	stg
1455	ez	stg
2251	ez	stg
2522	ez	stg
3595	w	dak1
3508	w	dak1
3368	w	dak1
2675	w	dak1
2247	w	dak1
3163	w	dak1
2692	w	dak1
2549	w	dak1
2149	w	dak1
2284	w	dak1
3279	w	dak1
4023	w	dak1
2401	pcl	dak1
2690	pcl	dak1
2661	pcl	dak1
2999	pcl	dak1
2513	pcl	dak1
3318	pcl	dak1
4080	pcl	dak1
2757	pcl	dak1
2040	pcl	dak1
2194	pcl	dak1
3678	pcl	dak1
3220	pcl	dak1
2309	pcl	dak1
3376	pcl	dak1
3082	pcl	dak1
3242	ez	dak1
2586	ez	dak1
3019	ez	dak1
3611	ez	dak1
3047	ez	dak1
2416	ez	dak1
3590	ez	dak1
3271	ez	dak1
2424	ez	dak1
2955	ez	dak1
1881	w	OR67D
1152	w	OR67D
1439	w	OR67D
1763	w	OR67D
1274	w	OR67D
1259	w	OR67D
1554	w	OR67D
1542	w	OR67D
1864	w	OR67D
1514	w	OR67D
1282	w	OR67D
1351	w	OR67D
1426	w	OR67D
944	w	OR67D
1270	w	OR67D
1486	pcl	OR67D
1393	pcl	OR67D
1608	pcl	OR67D
1874	pcl	OR67D
1676	pcl	OR67D
1053	pcl	OR67D
1120	pcl	OR67D
953	pcl	OR67D
771	pcl	OR67D
1126	pcl	OR67D
912	ez	OR67D
1638	ez	OR67D
2114	ez	OR67D
1376	ez	OR67D
1294	ez	OR67D
1425	ez	OR67D
1732	ez	OR67D
1466	ez	OR67D
1059	ez	OR67D
1715	ez	OR67D
1748	ez	OR67D
1201	ez	OR67D
1875	ez	OR67D
1689	ez	OR67D
1110	ez	OR67D
1514	w	Tsp68C
1747	w	Tsp68C
2144	w	Tsp68C
2229	w	Tsp68C
2094	w	Tsp68C
2842	w	Tsp68C
2340	w	Tsp68C
2088	w	Tsp68C
1785	w	Tsp68C
2579	w	Tsp68C
2983	w	Tsp68C
4202	w	Tsp68C
3014	w	Tsp68C
1843	w	Tsp68C
2207	w	Tsp68C
3402	w	Tsp68C
2275	w	Tsp68C
1803	w	Tsp68C
3640	w	Tsp68C
1968	w	Tsp68C
1704	w	Tsp68C
2574	w	Tsp68C
2219	pcl	Tsp68C
2847	pcl	Tsp68C
2870	pcl	Tsp68C
2235	pcl	Tsp68C
3537	pcl	Tsp68C
1002	pcl	Tsp68C
1508	pcl	Tsp68C
1643	pcl	Tsp68C
2355	pcl	Tsp68C
1830	pcl	Tsp68C
2318	pcl	Tsp68C
1717	pcl	Tsp68C
2333	pcl	Tsp68C
2105	pcl	Tsp68C
2300	pcl	Tsp68C
2590	pcl	Tsp68C
2407	pcl	Tsp68C
2713	ez	Tsp68C
3515	ez	Tsp68C
2617	ez	Tsp68C
3053	ez	Tsp68C
2206	ez	Tsp68C
2276	ez	Tsp68C
2065	ez	Tsp68C
2641	ez	Tsp68C
2820	ez	Tsp68C
2302	ez	Tsp68C
2393	ez	Tsp68C
2675	ez	Tsp68C
2069	ez	Tsp68C
1701	ez	Tsp68C
2576	ez	Tsp68C
2985	ez	Tsp68C
2037	ez	Tsp68C
2117	ez	Tsp68C
